# Supplementary material for: Preparation, Characterization and In Vitro Stability of a Novel ACE-Inhibitory Peptide from Soybean Protein
Source: Foods. 2022 Sep 1;11(17):2667. doi: 10.3390/foods11172667 (PMC9455805; doi:10.3390/foods11172667)
Supplement: Supplementary file 1 [file foods-11-02667-s001.zip]

Archive with 1 entries (1 files):
- foods-1852536-supplementary.pdf
